# Supplementary material for: Using Video Ethnography and Stimulated Recall Interviews to Describe the Diagnostic Process in the Emergency Department
Source: Acad Emerg Med. Author manuscript; Available in PMC 2025 Dec 1. (PMC12611176; doi:10.1111/acem.70142)
Supplement: Supplemental Material [file NIHMS2112307-supplement-Supplemental_Material.xlsx]

## Sheet: Summary
	How do you arrange your workflow, and what are the implications of your workflow for diagnosis?			How does the EHR help or hinder your ability to make a diagnosis?			How do interactions with others affect diagnostic decision making?
	Video Clips	Total Clip Length (mm:ss)	Average Clip Length (mm:ss)	Video Clips	Total Clip Length (mm:ss)	Average Clip Length (mm:ss)	Video Clips	Total Clip Length (mm:ss)	Average Clip Length (mm:ss)
Interview 1	5	00:03:06.400000	00:00:37.300000	5	00:03:24	00:00:40.800000	6	00:04:20	00:00:43.300000
Interview 2	3	00:00:36.300000	00:00:12.100000	3	00:00:27.500000	00:00:09.200000	8	00:03:39	00:00:27.400000
Interview 3	4	00:01:50.600000	00:00:27.600000	3	00:00:53.200000	00:00:17.700000	6	00:04:42.500000	00:01:20.700000
Interview 4	4	00:02:37.600000	00:00:39.400000	4	00:02:24.800000	00:00:38.600000	4	00:03:41.800000	00:00:55.500000
Interview 5	0	00:00:00	00:00:00	4	00:02:24.800000	00:00:36.200000	8	00:05:49.900000	00:00:43.700000
Interview 6	5	00:01:42.500000	00:00:20.500000	4	00:01:15.400000	00:00:18.900000	3	00:02:24.500000	00:00:48.200000
Interview 7	3	00:01:22.800000	00:00:27.600000	3	00:01:16.400000	00:00:25.500000	4	00:02:45	00:00:41.200000
Interview 8	4	00:02:38.200000	00:00:39.600000	3	00:01:31.700000	00:00:30.600000	4	00:02:59.700000	00:00:44.900000
Interview 9	3	00:01:46	00:00:35.300000	4	00:01:54.100000	00:00:28.500000	5	00:03:28.800000	00:00:41.800000
Interview 10	3	00:04:10.300000	00:01:23.400000	3	00:03:00.800000	00:01:00.300000	3	00:01:53.100000	00:00:37.700000
Interview 11	1	00:01:09.400000	00:01:09.400000	2	00:01:11.400000	00:00:35.700000	4	00:02:22.800000	00:00:35.700000
AVERAGE	3.18182	00:01:54.555000	00:00:35.655000	3.45455	00:01:47.645000	00:00:31.091000	5	00:03:27.918000	00:00:45.464000
OVERALL
Avg number clips per interview				3.87879
Avg total video per interview				00:02:23.373000
Avg clip length				00:00:37.403000
Range number clips per question per interview				0	8

## Sheet: Clips
		How do you arrange your workflow, and what are the implications of your workflow for diagnosis?		How does the EHR help or hinder your ability to make a diagnosis?		How do interactions with others affect diagnostic decision making?
		Video	Clip Length (mm:ss)	Video	Clip Length (mm:ss)	Video	Clip Length (mm:ss)
Interview 1		Clip 1	00:00:21.950000	Clip 1	00:01:10.130000	Clip 1	00:01:38.230000
		Clip 2	00:01:02.340000	Clip 2	00:00:15.720000	Clip 2	00:00:29.850000
		Clip 3	00:00:28.900000	Clip 3	00:01:04.780000	Clip 3	00:00:12.230000
		Clip 4	00:00:32.720000	Clip 4	00:00:31.950000	Clip 4	00:00:35.390000
		Clip 5	00:00:40.470000	Clip 5	00:00:21.440000	Clip 5	00:00:33.380000
						Clip 6	00:00:50.920000
	TOTAL	5	00:03:06.380000	5	00:03:24.020000	6	00:04:20
	AVERAGE CLIP LENGTH		00:00:37.276000		00:00:40.804000		00:00:43.333000
Interview 2		Clip 1	00:00:10.140000	Clip 1	00:00:14.940000	Clip 1	00:00:07.490000
		Clip 2	00:00:15.810000	Clip 2	00:00:07.280000	Clip 2	00:00:26.400000
		Clip 3	00:00:10.310000	Clip 3	00:00:05.310000	Clip 3	00:00:32.940000
						Clip 4	00:00:13.490000
						Clip 5	00:00:13.040000
						Clip 6	00:00:14.520000
						Clip 7	00:01:21.010000
						Clip 8	00:00:30.140000
	TOTAL	3	00:00:36.260000	3	00:00:27.530000	8	00:03:39.030000
	AVERAGE CLIP LENGTH		00:00:12.087000		00:00:09.177000		00:00:27.379000
Interview 3		Clip 1	00:00:13.580000	Clip 1	00:00:05.910000	Clip 1	00:00:47.030000
		Clip 2	00:00:57.040000	Clip 2	00:00:12.470000	Clip 2	00:00:22.290000
		Clip 3	00:00:09.750000	Clip 3	00:00:34.790000	Clip 3	00:00:30.730000
		Clip 4	00:00:30.190000			Clip 4	00:00:33.810000
						Clip 5	00:01:19.970000
						Clip 6	00:01:08.680000
	TOTAL	4	00:01:50.560000	3	00:00:53.170000	6	00:04:42.510000
	AVERAGE CLIP LENGTH		00:00:27.640000		00:00:17.723000		00:01:20.717000
Interview 4		Clip 1	00:00:41.930000	Clip 1	00:00:27.080000	Clip 1	00:01:03.110000
		Clip 2	00:00:27.650000	Clip 2	00:00:33.020000	Clip 2	00:00:53.790000
		Clip 3	00:00:37.750000	Clip 3	00:00:56.980000	Clip 3	00:00:48.050000
		Clip 4	00:00:50.250000	Clip 4	00:00:37.520000	Clip 4	00:00:56.900000
	TOTAL	4	00:02:37.580000	4	00:02:34.600000	4	00:03:41.850000
	AVERAGE CLIP LENGTH		00:00:39.395000		00:00:38.650000		00:00:55.462000
Interview 5				Clip B1	00:00:30.200000	Clip A1	00:00:14.200000
				Clip C1	00:00:31.300000	Clip A2	00:00:52.900000
				Clip C2	00:01:04.900000	Clip A3	00:00:16.200000
				Clip E1	00:00:18.400000	Clip B2	00:00:32.400000
						Clip B3	00:00:37.200000
						Clip B4	00:01:11.600000
						Clip B5	00:01:06.300000
						Clip D1	00:00:59.100000
	TOTAL	0	00:00:00	4	00:02:24.800000	8	00:05:49.900000
	AVERAGE CLIP LENGTH		00:00:00		00:00:36.200000		00:00:43.738000
Interview 6		Clip 1	00:00:16.720000	Clip 1	00:00:17.710000	Clip 1	00:00:52.450000
		Clip 2	00:00:25.150000	Clip 2	00:00:18.460000	Clip 2	00:00:44.870000
		Clip 3	00:00:34.320000	Clip 3	00:00:23.300000	Clip 3	00:00:47.140000
		Clip 4	00:00:08.960000	Clip 4	00:00:15.970000
		Clip 5	00:00:17.330000
	TOTAL	5	00:01:42.480000	4	00:01:15.440000	3	00:02:24.460000
	AVERAGE CLIP LENGTH		00:00:20.496000		00:00:18.860000		00:00:48.153000
Interview 7		Clip 1	00:00:15.940000	Clip 1	00:00:29.750000	Clip 1	00:00:19.300000
		Clip 2	00:00:58.460000	Clip 2	00:00:26.940000	Clip 2	00:00:22.040000
		Clip 3	00:00:08.360000	Clip 3	00:00:19.740000	Clip 3	00:01:11.860000
						Clip 4	00:00:51.770000
	TOTAL	3	00:01:22.760000	3	00:01:16.430000	4	00:02:44.970000
	AVERAGE CLIP LENGTH		00:00:27.587000		00:00:25.477000		00:00:41.242000
Interview 8		Clip 1	00:00:24.880000	Clip 1	00:00:35.790000	Clip 1	00:00:19.220000
		Clip 2	00:00:34.250000	Clip 2	00:00:16.480000	Clip 2	00:00:54.190000
		Clip 3	00:00:57.920000	Clip 3	00:00:39.430000	Clip 3	00:00:28.340000
		Clip 4	00:00:41.180000			Clip 4	00:01:17.940000
	TOTAL	4	00:02:38.230000	3	00:01:31.700000	4	00:02:59.690000
	AVERAGE CLIP LENGTH		00:00:39.558000		00:00:30.567000		00:00:44.922000
Interview 9		Clip 1	00:00:21.120000	Clip 1	00:00:42.430000	Clip 1	00:01:06.660000
		Clip 2	00:01:02.470000	Clip 2	00:00:22.250000	Clip 2	00:00:34.300000
		Clip 3	00:00:22.370000	Clip 3	00:00:25.480000	Clip 3	00:00:21.630000
				Clip 4	00:00:23.970000	Clip 4	00:00:55.330000
						Clip 5	00:00:30.900000
	TOTAL	3	00:01:45.960000	4	00:01:54.130000	5	00:03:28.820000
	AVERAGE CLIP LENGTH		00:00:35.320000		00:00:28.532000		00:00:41.764000
Interview 10		Clip 1	00:02:24.410000	Clip 1	00:01:22.320000	Clip 1	00:00:38.060000
		Clip 2	00:00:34.420000	Clip 2	00:00:43.990000	Clip 2	00:00:36.550000
		Clip 3	00:01:11.440000	Clip 3	00:00:54.490000	Clip 3	00:00:38.530000
	TOTAL	3	00:04:10.270000	3	00:03:00.800000	3	00:01:53.140000
	AVERAGE CLIP LENGTH		00:01:23.423000		00:01:00.267000		00:00:37.713000
Interview 11		Clip 1	00:01:09.420000	Clip 1	00:00:24.770000	Clip 1	00:00:23.940000
				Clip 2	00:00:46.620000	Clip 2	00:00:48.450000
						Clip 3	00:00:28.960000
						Clip 4	00:00:41.470000
	TOTAL	1	00:01:09.420000	2	00:01:11.390000	4	00:02:22.820000
	AVERAGE CLIP LENGTH		00:01:09.420000		00:00:35.695000		00:00:35.705000

## Sheet: Interview 5
Patient	Clip	Clip Lenth	Question	Framework Question
Patient A	Clip 1	00:00:14.150000	Patient A [3:05-3:19] Right before this clip, you heard report from the PA about this patient. Question: How does asking patient ‘what’s going on’ in their own words help you with the diagnostic process?	How do interactions with others affect diagnostic decision making?
	Clip 2	00:00:52.870000	Patient A [3:57-4:50] – There are many interruptions during your interactions with this patient (e.g. nurse places EKG leads, pt tries to call daughter, seems to be wincing in pain). Questions: How do interruptions during your initial assessment affect information gathering? PROBE: Does it ever affect the diagnostic process? Question: As a provider, do you ever suggest a patient who arrives by th…	How do interactions with others affect diagnostic decision making?
	Clip 3	00:00:16.190000	Patient A [6:28-6:45] The EKG has just been completed. Question: Why don’t you share any details about the EKG with the patient? PROBES: After you view the tracing, what are you thinking? There is a pause several seconds long, what is on your mind here?	How do interactions with others affect diagnostic decision making?
Patient B	Clip 1	00:00:30.220000	Patient B [0:16-0:46] While getting report on this patient, you seem to be taking notes from the EMR and from the verbal information being offered. Question: Can you tell us about this multitasking? PROBES: What are you looking for in the EMR while hearing the report? What information do you usually write down from the verbal report? How do you use this information throughout the process of seein…	How does the EHR help or hinder your ability to make a diagnosis?
	Clip 2	00:00:32.370000	Patient B [1:37-2:09] The “veering” mentioned in this clip and the one before this, seemed to get you thinking about the cerebellum. In this clip, you explore the “veering” with this thought in mind. Question: Can you tell us about how specific words like this trigger thought processes about potential diagnoses? How do clinicians get to a shared understanding about terms like “veering”? Question:…	How do interactions with others affect diagnostic decision making?
	Clip 3	00:00:37.190000	Patient B [3:27-4:04] You start joking with the patient almost as soon as you enter the room. Question: Is this your approach with all patients? Probes: What purpose does the joking serve? How does this behavior affect your dx process or information you gather?	How do interactions with others affect diagnostic decision making?
	Clip 4	00:01:11.610000	Patient B [6:48-7:13, 7:43-8:28] During the exam is when you use the word “veering” with the patient, who does not endorse that description of his gait. Question: What role does this discrepancy between what you are told and what the patient says play in the diagnostic process? When you ask about the “veering”, pt looks at his companion, then you do too and she answers. Second half of clip: when …	How do interactions with others affect diagnostic decision making?
	Clip 5	00:01:06.290000	Patient B [12:47-13:38, 13:38-13:52] Here, the gestures and physical movements you use are your interpretation of what the patient is telling you. Question: What is the purpose of the gestures/movements? PROBE: How do they contribute to the diagnostic process? (Second half of the clip) Here, the patient seems to be in agreement with your provisional diagnosis. Question: Do you think it would have…	How do interactions with others affect diagnostic decision making?
Patient C	Clip 1	00:00:31.310000	Patient C [2:02-2:33] Here you are getting report from this patient with UC who underwent a total colectomy, and as we have noticed before you are writing notes and also reviewing the EMR. Question: How do you decide when to use information from the EMR vs. Just writing down what the PA is saying? PROBES: How does use of the EMR impact the diagnostic process in these early stages with a patient? …	How does the EHR help or hinder your ability to make a diagnosis?
	Clip 2	00:01:04.950000	Patient C [9:17-10:22] Patients can now get results on the portal before the provider has time to review them. Question: How does patient use of the portal affect your interaction? PROBES: Does patient access to the portal in “real time” affect how or how often you look at results before you go to see a patient? Does the patient having this knowledge affect the diagnostic process?	How does the EHR help or hinder your ability to make a diagnosis?
Patient D	Clip 1	00:00:59.710000	Patient D, Video 3 [17:30-18:30] Here, the pt has verbal limitations r/t progression of Huntington’s disease. You ask some questions of her but some of husband. Question: In a situation like this, how do you decide what to ask pt and what to ask the husband/caregiver? PROBES: Do you think about who you are going to communicate with before you ask each question or is it intuitive? How do communica…	How do interactions with others affect diagnostic decision making?
Patient E	Clip 1	00:00:18.420000	Patient E, Video 3 [9:38-9:56] Here, you have what looks like a good quality photo, however, you still have to ask the PA where this is located on the leg. Question: How is seeing clinical images in the EMR before assessing a patient helpful? What are the limitations of photos in the EMR? How does the photo vs. The photo with collaboration and interpretation affect the dx process?	How does the EHR help or hinder your ability to make a diagnosis?
